# Supplementary material for: Pros and Cons of the Tuberculosis Drugome Approach – An Empirical Analysis
Source: PLoS One. 2014 Jun 27;9(6):e100829. doi: 10.1371/journal.pone.0100829 (PMC4074101; doi:10.1371/journal.pone.0100829)
Supplement: Table S5 — Predicted molecular targets of 4-OHT. (XLSX) [file pone.0100829.s008.xlsx]

## Sheet: OHT_predicted_targets
Query PDB ID	Protein ID	Gene Symbol	SMAP Hit PDB ID	Gene Name
3g5h	P0A514	cyp121 Rv2276 MT2336 MTCY339.34c	1N40;1N4G;2IJ5;2IJ7;3CXV;3CXX;3CXY;3CXZ;3CY0;3CY1;3G5F;3G5H;4G1X;4G2G;4G44;4G45;4G46;4G47;4G48;	Cytochrome P450 121 (EC 1.14.-.-) (Cytochrome P450 MT2)
3gvc	P95273	MT1991 Rv1941	3GVC;	Oxidoreductase (PROBABLE SHORT-CHAIN TYPE DEHYDROGENASE/REDUCTASE) (EC 1.-.-.-)
3fnh	P0A5Y6	inhA Rv1484 MT1531 MTCY277.05	1BVR;1ENY;1ENZ;1P44;1P45;1ZID;2AQ8;2AQH;2AQI;2AQK;2B35;2B36;2B37;2H7I;2H7L;2H7M;2H7N;2H7P;2H9I;2IDZ;2IE0;2IEB;2IED;2NSD;2NTJ;2NV6;2PR2;2X22;2X23;3FNE;3FNF;3FNG;3FNH;3OEW;3OEY;3OF2;4DQU;4DRE;4DTI;	Enoyl-[acyl-carrier-protein] reductase [NADH] (EC 1.3.1.9) (NADH-dependent enoyl-ACP reductase)
2xc3	P63709	cyp125 Rv3545c MT3649 MTCY03C7.11	2X5L;2X5W;2XC3;2XN8;3IVY;3IW0;3IW1;3IW2;	Steroid C26-monooxygenase (EC 1.14.13.141) (Cholest-4-en-3-one 26-monooxygenase) (Cytochrome P450 125) (Steroid C27-monooxygenase)
2g5f	Q7D785	mbtI trpE2 Rv2386c MT2454	2G5F;2I6Y;3LOG;3RV6;3RV7;3RV8;3RV9;3ST6;3VEH;	Isochorismate synthase/isochorismate-pyruvate lyase MbtI (EC 4.1.3.-) (EC 5.4.4.2) (Mycobactin synthase protein I) (Salicylate synthase MbtI)
3le8	P0A5R0	panC Rv3602c MT3707 MTCY07H7B.20	1MOP;1N2B;1N2E;1N2G;1N2H;1N2I;1N2J;1N2O;2A7X;2A84;2A86;2A88;3COV;3COW;3COY;3COZ;3IMC;3IME;3IMG;3IOB;3IOC;3IOD;3IOE;3ISJ;3IUB;3IUE;3IVC;3IVG;3IVX;3LE8;	Pantothenate synthetase (PS) (EC 6.3.2.1) (Pantoate--beta-alanine ligase) (Pantoate-activating enzyme)
2w1a	O53512	aroG Rv2178c	2B7O;2W19;2W1A;3KGF;3NUD;3NUE;3NV8;3PFP;3RZI;	Phospho-2-dehydro-3-deoxyheptonate aldolase AroG (EC 2.5.1.54) (3-deoxy-D-arabino-heptulosonate 7-phosphate synthase) (DAHP synthase) (Phospho-2-keto-3-deoxyheptonate aldolase)
2w1a	P64767	Rv0948c MT0975 MTCY10D7.26	2QBV;2VKL;2W19;2W1A;	Intracellular chorismate mutase (CM) (EC 5.4.99.5)
3hss	O06420	bpoC Rv0554 MT0580	3E3A;3HSS;3HYS;3HZO;	Putative non-heme bromoperoxidase BpoC (EC 1.11.1.18)
3f69	P0A5S4	pknB Rv0014c MT0017 MTCY10H4.14c	1MRU;1O6Y;2FUM;2KUD;2KUE;2KUF;2KUI;3F61;3F69;	Serine/threonine-protein kinase PknB (EC 2.7.11.1)
2z76	P71817	MT0785 Rv0760c	2A15;2Z76;2Z77;2Z7A;	Steroid isomerase, putative
2idz	P0A5Y6	inhA Rv1484 MT1531 MTCY277.05	1BVR;1ENY;1ENZ;1P44;1P45;1ZID;2AQ8;2AQH;2AQI;2AQK;2B35;2B36;2B37;2H7I;2H7L;2H7M;2H7N;2H7P;2H9I;2IDZ;2IE0;2IEB;2IED;2NSD;2NTJ;2NV6;2PR2;2X22;2X23;3FNE;3FNF;3FNG;3FNH;3OEW;3OEY;3OF2;4DQU;4DRE;4DTI;	Enoyl-[acyl-carrier-protein] reductase [NADH] (EC 1.3.1.9) (NADH-dependent enoyl-ACP reductase)
3dki	P63873	cysM Rv1336 MT1377 MTCY130.21	3DKI;3DWG;3DWI;3FGP;	O-phosphoserine sulfhydrylase (OPS sulfhydrylase) (EC 2.5.1.65) (EC 2.5.1.n5) (CysO-thiocarboxylate-dependent cysteine synthase) (Cysteine synthase B) (CSase B) (O-phosphoserine-specific cysteine synthase)
3nbk	P0A530	coaD kdtB Rv2965c MT3043 MTCY349.22 u0002e	1TFU;3LCJ;3NBA;3NBK;3PNB;3RBA;3RFF;3RHS;3UC5;	Phosphopantetheine adenylyltransferase (EC 2.7.7.3) (Dephospho-CoA pyrophosphorylase) (Pantetheine-phosphate adenylyltransferase) (PPAT)
4a2u	I6Y496		4A2U;	CRP/FNR family transcriptional regulator, anaerobic regulatory protein
3mka	O33244	prcA Rv2109c MT2169	2FHG;2FHH;3H6F;3H6I;3HF9;3HFA;3KRD;3MFE;3MI0;3MKA;	Proteasome subunit alpha (EC 3.4.25.1) (20S proteasome alpha subunit) (Proteasome core protein PrcA)
3mka	O33245	prcB Rv2110c MT2170	2FHG;2FHH;2JAY;3H6F;3H6I;3HF9;3HFA;3KRD;3MFE;3MI0;3MKA;	Proteasome subunit beta (EC 3.4.25.1) (20S proteasome beta subunit) (Proteasome core protein PrcB)
2cby	P0A526	clpP1 clpP Rv2461c MT2536 MTV008.17c	2C8T;2CBY;2CE3;	ATP-dependent Clp protease proteolytic subunit 1 (EC 3.4.21.92) (Endopeptidase Clp 1)
3rhs	P0A530	coaD kdtB Rv2965c MT3043 MTCY349.22 u0002e	1TFU;3LCJ;3NBA;3NBK;3PNB;3RBA;3RFF;3RHS;3UC5;	Phosphopantetheine adenylyltransferase (EC 2.7.7.3) (Dephospho-CoA pyrophosphorylase) (Pantetheine-phosphate adenylyltransferase) (PPAT)
1s56	P0A592	glbN Rv1542c MT1594 MTCY48.23	1IDR;1RTE;1S56;1S61;2GKM;2GKN;2GL3;2GLN;	Group 1 truncated hemoglobin GlbN (Truncated hemoglobin) (trHbN) (Hemoglobin-like protein HbN)
2h5x	P66744	ruvA Rv2593c MT2670 MTCY227.08	2H5X;2ZTC;2ZTD;2ZTE;	Holliday junction ATP-dependent DNA helicase RuvA (EC 3.6.4.12)
2xkr	O53563	cyp142 Rv3518c MT3619 MTV023.25c	2XKR;	Putative cytochrome P450 142 (EC 1.14.-.-)
1bvr	P0A5Y6	inhA Rv1484 MT1531 MTCY277.05	1BVR;1ENY;1ENZ;1P44;1P45;1ZID;2AQ8;2AQH;2AQI;2AQK;2B35;2B36;2B37;2H7I;2H7L;2H7M;2H7N;2H7P;2H9I;2IDZ;2IE0;2IEB;2IED;2NSD;2NTJ;2NV6;2PR2;2X22;2X23;3FNE;3FNF;3FNG;3FNH;3OEW;3OEY;3OF2;4DQU;4DRE;4DTI;	Enoyl-[acyl-carrier-protein] reductase [NADH] (EC 1.3.1.9) (NADH-dependent enoyl-ACP reductase)
3md0	P63577	Rv1496 MT1543 MTCY277.18	3MD0;3P32;4GT1;	Probable GTPase Rv1496/MT1543 (EC 3.6.-.-)
3fpa	O06620	bioD Rv1570 MT1621 MTCY336.33c	3FGN;3FMF;3FMI;3FPA;	ATP-dependent dethiobiotin synthetase BioD (EC 6.3.3.3) (DTB synthetase) (DTBS) (Dethiobiotin synthase)
3cis	O06189	Rv2623 MT2698 TB31.7	2JAX;3CIS;	Universal stress protein Rv2623/MT2698 (USP Rv2623)
3ats	O53318	MT3257 Rv3168	3ATS;3ATT;	Putative uncharacterized protein
4avc	O05581	Rv0998	4AVA;4AVB;4AVC;	Acetyltransferase Pat (EC 2.3.1.-) (GCN5-like enzyme) (GCN5-related N-acetyltransferase) (GNAT) (Protein acetyltransferase) (Pat)
4avb	O05581	Rv0998	4AVA;4AVB;4AVC;	Acetyltransferase Pat (EC 2.3.1.-) (GCN5-like enzyme) (GCN5-related N-acetyltransferase) (GNAT) (Protein acetyltransferase) (Pat)
2ied	P0A5Y6	inhA Rv1484 MT1531 MTCY277.05	1BVR;1ENY;1ENZ;1P44;1P45;1ZID;2AQ8;2AQH;2AQI;2AQK;2B35;2B36;2B37;2H7I;2H7L;2H7M;2H7N;2H7P;2H9I;2IDZ;2IE0;2IEB;2IED;2NSD;2NTJ;2NV6;2PR2;2X22;2X23;3FNE;3FNF;3FNG;3FNH;3OEW;3OEY;3OF2;4DQU;4DRE;4DTI;	Enoyl-[acyl-carrier-protein] reductase [NADH] (EC 1.3.1.9) (NADH-dependent enoyl-ACP reductase)
2ieb	P0A5Y6	inhA Rv1484 MT1531 MTCY277.05	1BVR;1ENY;1ENZ;1P44;1P45;1ZID;2AQ8;2AQH;2AQI;2AQK;2B35;2B36;2B37;2H7I;2H7L;2H7M;2H7N;2H7P;2H9I;2IDZ;2IE0;2IEB;2IED;2NSD;2NTJ;2NV6;2PR2;2X22;2X23;3FNE;3FNF;3FNG;3FNH;3OEW;3OEY;3OF2;4DQU;4DRE;4DTI;	Enoyl-[acyl-carrier-protein] reductase [NADH] (EC 1.3.1.9) (NADH-dependent enoyl-ACP reductase)
3n8n	P0A4Z6	aroQ aroD Rv2537c MT2612 MTCY159.19	1H05;1H0R;1H0S;2DHQ;2XB8;2Y71;2Y76;2Y77;3N59;3N76;3N7A;3N86;3N87;3N8K;3N8N;	3-dehydroquinate dehydratase (3-dehydroquinase) (EC 4.2.1.10) (Type II DHQase)
2wgy	Q11062	cyp130 Rv1256c MT1295 MTCY50.26	2UUQ;2UVN;2WGY;2WH8;2WHF;	Cytochrome P450 130 (EC 1.14.-.-)
2pr2	P0A5Y6	inhA Rv1484 MT1531 MTCY277.05	1BVR;1ENY;1ENZ;1P44;1P45;1ZID;2AQ8;2AQH;2AQI;2AQK;2B35;2B36;2B37;2H7I;2H7L;2H7M;2H7N;2H7P;2H9I;2IDZ;2IE0;2IEB;2IED;2NSD;2NTJ;2NV6;2PR2;2X22;2X23;3FNE;3FNF;3FNG;3FNH;3OEW;3OEY;3OF2;4DQU;4DRE;4DTI;	Enoyl-[acyl-carrier-protein] reductase [NADH] (EC 1.3.1.9) (NADH-dependent enoyl-ACP reductase)
2zjt	P0C5C5	gyrB Rv0005 MT0005 MTCY10H4.03	2ZJT;3IG0;3M4I;	DNA gyrase subunit B (EC 5.99.1.3)
2z7a	P71817	MT0785 Rv0760c	2A15;2Z76;2Z77;2Z7A;	Steroid isomerase, putative
3kx0	Q11034	Rv1364c MT1410 MTCY02B10.28c	3K3C;3K3D;3KE6;3KX0;	Uncharacterized protein Rv1364c/MT1410
1zau	P63973	ligA lig Rv3014c MT3094 MTV012.28c	1ZAU;3SGI;	DNA ligase (EC 6.5.1.2) (Polydeoxyribonucleotide synthase [NAD(+)])
3iw1	P63709	cyp125 Rv3545c MT3649 MTCY03C7.11	2X5L;2X5W;2XC3;2XN8;3IVY;3IW0;3IW1;3IW2;	Steroid C26-monooxygenase (EC 1.14.13.141) (Cholest-4-en-3-one 26-monooxygenase) (Cytochrome P450 125) (Steroid C27-monooxygenase)
3hys	O06420	bpoC Rv0554 MT0580	3E3A;3HSS;3HYS;3HZO;	Putative non-heme bromoperoxidase BpoC (EC 1.11.1.18)
2aqk	P0A5Y6	inhA Rv1484 MT1531 MTCY277.05	1BVR;1ENY;1ENZ;1P44;1P45;1ZID;2AQ8;2AQH;2AQI;2AQK;2B35;2B36;2B37;2H7I;2H7L;2H7M;2H7N;2H7P;2H9I;2IDZ;2IE0;2IEB;2IED;2NSD;2NTJ;2NV6;2PR2;2X22;2X23;3FNE;3FNF;3FNG;3FNH;3OEW;3OEY;3OF2;4DQU;4DRE;4DTI;	Enoyl-[acyl-carrier-protein] reductase [NADH] (EC 1.3.1.9) (NADH-dependent enoyl-ACP reductase)
3veh	Q7D785	mbtI trpE2 Rv2386c MT2454	2G5F;2I6Y;3LOG;3RV6;3RV7;3RV8;3RV9;3ST6;3VEH;	Isochorismate synthase/isochorismate-pyruvate lyase MbtI (EC 4.1.3.-) (EC 5.4.4.2) (Mycobactin synthase protein I) (Salicylate synthase MbtI)
3orm	A5TY84	pknB MRA_0016	3ORI;3ORK;3ORL;3ORM;3ORO;3ORP;3ORT;3OUV;	Serine/threonine protein kinase
2fhh	O33244	prcA Rv2109c MT2169	2FHG;2FHH;3H6F;3H6I;3HF9;3HFA;3KRD;3MFE;3MI0;3MKA;	Proteasome subunit alpha (EC 3.4.25.1) (20S proteasome alpha subunit) (Proteasome core protein PrcA)
2fhh	O33245	prcB Rv2110c MT2170	2FHG;2FHH;2JAY;3H6F;3H6I;3HF9;3HFA;3KRD;3MFE;3MI0;3MKA;	Proteasome subunit beta (EC 3.4.25.1) (20S proteasome beta subunit) (Proteasome core protein PrcB)
1enz	P0A5Y6	inhA Rv1484 MT1531 MTCY277.05	1BVR;1ENY;1ENZ;1P44;1P45;1ZID;2AQ8;2AQH;2AQI;2AQK;2B35;2B36;2B37;2H7I;2H7L;2H7M;2H7N;2H7P;2H9I;2IDZ;2IE0;2IEB;2IED;2NSD;2NTJ;2NV6;2PR2;2X22;2X23;3FNE;3FNF;3FNG;3FNH;3OEW;3OEY;3OF2;4DQU;4DRE;4DTI;	Enoyl-[acyl-carrier-protein] reductase [NADH] (EC 1.3.1.9) (NADH-dependent enoyl-ACP reductase)
1nkt	P0A5Y8	secA1 Rv3240c MT3338 MTCY20B11.15c	1NKT;1NL3;	Protein translocase subunit SecA 1 (tbSecA)
2nsd	P0A5Y6	inhA Rv1484 MT1531 MTCY277.05	1BVR;1ENY;1ENZ;1P44;1P45;1ZID;2AQ8;2AQH;2AQI;2AQK;2B35;2B36;2B37;2H7I;2H7L;2H7M;2H7N;2H7P;2H9I;2IDZ;2IE0;2IEB;2IED;2NSD;2NTJ;2NV6;2PR2;2X22;2X23;3FNE;3FNF;3FNG;3FNH;3OEW;3OEY;3OF2;4DQU;4DRE;4DTI;	Enoyl-[acyl-carrier-protein] reductase [NADH] (EC 1.3.1.9) (NADH-dependent enoyl-ACP reductase)
2h34	P72001	pknE Rv1743 MT1785 MTCY28.05	2H34;	Serine/threonine-protein kinase PknE (EC 2.7.11.1)
3p16	Q50790	dnaN Rv0002 MT0002 MTCY10H4.0 MTV029.02	3P16;3RB9;	DNA polymerase III subunit beta (EC 2.7.7.7)
2014-05-03	O53654	MT0213 Rv0203	3MAY;	POSSIBLE EXPORTED PROTEIN
2aq8	P0A5Y6	inhA Rv1484 MT1531 MTCY277.05	1BVR;1ENY;1ENZ;1P44;1P45;1ZID;2AQ8;2AQH;2AQI;2AQK;2B35;2B36;2B37;2H7I;2H7L;2H7M;2H7N;2H7P;2H9I;2IDZ;2IE0;2IEB;2IED;2NSD;2NTJ;2NV6;2PR2;2X22;2X23;3FNE;3FNF;3FNG;3FNH;3OEW;3OEY;3OF2;4DQU;4DRE;4DTI;	Enoyl-[acyl-carrier-protein] reductase [NADH] (EC 1.3.1.9) (NADH-dependent enoyl-ACP reductase)
3iw0	P63709	cyp125 Rv3545c MT3649 MTCY03C7.11	2X5L;2X5W;2XC3;2XN8;3IVY;3IW0;3IW1;3IW2;	Steroid C26-monooxygenase (EC 1.14.13.141) (Cholest-4-en-3-one 26-monooxygenase) (Cytochrome P450 125) (Steroid C27-monooxygenase)
2fum	P0A5S4	pknB Rv0014c MT0017 MTCY10H4.14c	1MRU;1O6Y;2FUM;2KUD;2KUE;2KUF;2KUI;3F61;3F69;	Serine/threonine-protein kinase PknB (EC 2.7.11.1)
1gtv	O05891	tmk Rv3247c MT3345	1G3U;1GSI;1GTV;1MRN;1MRS;1N5I;1N5J;1N5K;1N5L;1W2G;1W2H;	Thymidylate kinase (EC 2.7.4.9) (Thymidine monophosphate kinase) (dTMP kinase) (TMPK)
2x5w	P63709	cyp125 Rv3545c MT3649 MTCY03C7.11	2X5L;2X5W;2XC3;2XN8;3IVY;3IW0;3IW1;3IW2;	Steroid C26-monooxygenase (EC 1.14.13.141) (Cholest-4-en-3-one 26-monooxygenase) (Cytochrome P450 125) (Steroid C27-monooxygenase)
3ivy	P63709	cyp125 Rv3545c MT3649 MTCY03C7.11	2X5L;2X5W;2XC3;2XN8;3IVY;3IW0;3IW1;3IW2;	Steroid C26-monooxygenase (EC 1.14.13.141) (Cholest-4-en-3-one 26-monooxygenase) (Cytochrome P450 125) (Steroid C27-monooxygenase)
2vku	P0A512	cyp51 Rv0764c MT0788 MTCY369.09c	1E9X;1EA1;1H5Z;1U13;1X8V;2BZ9;2CI0;2CIB;2VKU;2W09;2W0A;2W0B;	Lanosterol 14-alpha demethylase (EC 1.14.13.70) (CYPLI) (Cytochrome P450 51) (Cytochrome P450-14DM) (Cytochrome P450-LIA1) (Sterol 14-alpha demethylase)
1zvw	P66992	trpD Rv2192c MT2248 MTCY190.03c	1ZVW;2BPQ;3QQS;3QR9;3QS8;3QSA;3R6C;3R88;3TWP;	Anthranilate phosphoribosyltransferase (EC 2.4.2.18)
2x5l	P63709	cyp125 Rv3545c MT3649 MTCY03C7.11	2X5L;2X5W;2XC3;2XN8;3IVY;3IW0;3IW1;3IW2;	Steroid C26-monooxygenase (EC 1.14.13.141) (Cholest-4-en-3-one 26-monooxygenase) (Cytochrome P450 125) (Steroid C27-monooxygenase)
2h7l	P0A5Y6	inhA Rv1484 MT1531 MTCY277.05	1BVR;1ENY;1ENZ;1P44;1P45;1ZID;2AQ8;2AQH;2AQI;2AQK;2B35;2B36;2B37;2H7I;2H7L;2H7M;2H7N;2H7P;2H9I;2IDZ;2IE0;2IEB;2IED;2NSD;2NTJ;2NV6;2PR2;2X22;2X23;3FNE;3FNF;3FNG;3FNH;3OEW;3OEY;3OF2;4DQU;4DRE;4DTI;	Enoyl-[acyl-carrier-protein] reductase [NADH] (EC 1.3.1.9) (NADH-dependent enoyl-ACP reductase)
2x23	P0A5Y6	inhA Rv1484 MT1531 MTCY277.05	1BVR;1ENY;1ENZ;1P44;1P45;1ZID;2AQ8;2AQH;2AQI;2AQK;2B35;2B36;2B37;2H7I;2H7L;2H7M;2H7N;2H7P;2H9I;2IDZ;2IE0;2IEB;2IED;2NSD;2NTJ;2NV6;2PR2;2X22;2X23;3FNE;3FNF;3FNG;3FNH;3OEW;3OEY;3OF2;4DQU;4DRE;4DTI;	Enoyl-[acyl-carrier-protein] reductase [NADH] (EC 1.3.1.9) (NADH-dependent enoyl-ACP reductase)
2xn8	P63709	cyp125 Rv3545c MT3649 MTCY03C7.11	2X5L;2X5W;2XC3;2XN8;3IVY;3IW0;3IW1;3IW2;	Steroid C26-monooxygenase (EC 1.14.13.141) (Cholest-4-en-3-one 26-monooxygenase) (Cytochrome P450 125) (Steroid C27-monooxygenase)
3zqj	P63380	uvrA Rv1638 MT1675 MTCY06H11.02	3ZQJ;	UvrABC system protein A (UvrA protein) (Excinuclease ABC subunit A)
2nv6	P0A5Y6	inhA Rv1484 MT1531 MTCY277.05	1BVR;1ENY;1ENZ;1P44;1P45;1ZID;2AQ8;2AQH;2AQI;2AQK;2B35;2B36;2B37;2H7I;2H7L;2H7M;2H7N;2H7P;2H9I;2IDZ;2IE0;2IEB;2IED;2NSD;2NTJ;2NV6;2PR2;2X22;2X23;3FNE;3FNF;3FNG;3FNH;3OEW;3OEY;3OF2;4DQU;4DRE;4DTI;	Enoyl-[acyl-carrier-protein] reductase [NADH] (EC 1.3.1.9) (NADH-dependent enoyl-ACP reductase)
4a1o	P67541	purH Rv0957 MT0984 MTCY10D7.17c	3ZZM;4A1O;	Bifunctional purine biosynthesis protein PurH [Includes: Phosphoribosylaminoimidazolecarboxamide formyltransferase (EC 2.1.2.3) (AICAR transformylase); IMP cyclohydrolase (EC 3.5.4.10) (ATIC) (IMP synthase) (Inosinicase)]
2r5u	P71715	dnaB Rv0058 MT0064 MTCY21D4.21	2R5U;	Replicative DNA helicase (EC 3.6.4.12) [Cleaved into: Endonuclease PI-MtuHIP (EC 3.1.-.-) (Mtu dnaB intein)]
4g46	P0A514	cyp121 Rv2276 MT2336 MTCY339.34c	1N40;1N4G;2IJ5;2IJ7;3CXV;3CXX;3CXY;3CXZ;3CY0;3CY1;3G5F;3G5H;4G1X;4G2G;4G44;4G45;4G46;4G47;4G48;	Cytochrome P450 121 (EC 1.14.-.-) (Cytochrome P450 MT2)
3orp	A5TY84	pknB MRA_0016	3ORI;3ORK;3ORL;3ORM;3ORO;3ORP;3ORT;3OUV;	Serine/threonine protein kinase
2o8x	P66809	sigC Rv2069 MT2129 MTCY49.08	2O7G;2O8X;	Probable RNA polymerase sigma-C factor
3pnb	P0A530	coaD kdtB Rv2965c MT3043 MTCY349.22 u0002e	1TFU;3LCJ;3NBA;3NBK;3PNB;3RBA;3RFF;3RHS;3UC5;	Phosphopantetheine adenylyltransferase (EC 2.7.7.3) (Dephospho-CoA pyrophosphorylase) (Pantetheine-phosphate adenylyltransferase) (PPAT)
2g9w	P95163	blaI Rv1846c MT1894	2G9W;	Transcriptional regulator BlaI
2ff4	P66799	embR Rv1267c MT1305 MTCY50.15	2FEZ;2FF4;	Probable regulatory protein EmbR
2whf	Q11062	cyp130 Rv1256c MT1295 MTCY50.26	2UUQ;2UVN;2WGY;2WH8;2WHF;	Cytochrome P450 130 (EC 1.14.-.-)
2ges	P63810	coaA Rv1092c MT1124 MTV017.45c	2GES;2GET;2GEU;2GEV;2ZS7;2ZS8;2ZS9;2ZSA;2ZSB;2ZSD;2ZSE;2ZSF;3AEZ;3AF0;3AF1;3AF2;3AF3;3AF4;3AVO;3AVP;3AVQ;	Pantothenate kinase (EC 2.7.1.33) (Pantothenic acid kinase)
3fne	P0A5Y6	inhA Rv1484 MT1531 MTCY277.05	1BVR;1ENY;1ENZ;1P44;1P45;1ZID;2AQ8;2AQH;2AQI;2AQK;2B35;2B36;2B37;2H7I;2H7L;2H7M;2H7N;2H7P;2H9I;2IDZ;2IE0;2IEB;2IED;2NSD;2NTJ;2NV6;2PR2;2X22;2X23;3FNE;3FNF;3FNG;3FNH;3OEW;3OEY;3OF2;4DQU;4DRE;4DTI;	Enoyl-[acyl-carrier-protein] reductase [NADH] (EC 1.3.1.9) (NADH-dependent enoyl-ACP reductase)
1y10	Q11055	Rv1264 MT1302 MTCY50.18c	1Y10;1Y11;2EV1;2EV2;2EV3;2EV4;	pH-sensitive adenylate cyclase Rv1264 (EC 4.6.1.1) (ATP pyrophosphate-lyase) (Adenylyl cyclase)
3fnf	P0A5Y6	inhA Rv1484 MT1531 MTCY277.05	1BVR;1ENY;1ENZ;1P44;1P45;1ZID;2AQ8;2AQH;2AQI;2AQK;2B35;2B36;2B37;2H7I;2H7L;2H7M;2H7N;2H7P;2H9I;2IDZ;2IE0;2IEB;2IED;2NSD;2NTJ;2NV6;2PR2;2X22;2X23;3FNE;3FNF;3FNG;3FNH;3OEW;3OEY;3OF2;4DQU;4DRE;4DTI;	Enoyl-[acyl-carrier-protein] reductase [NADH] (EC 1.3.1.9) (NADH-dependent enoyl-ACP reductase)
3ori	A5TY84	pknB MRA_0016	3ORI;3ORK;3ORL;3ORM;3ORO;3ORP;3ORT;3OUV;	Serine/threonine protein kinase
3ork	A5TY84	pknB MRA_0016	3ORI;3ORK;3ORL;3ORM;3ORO;3ORP;3ORT;3OUV;	Serine/threonine protein kinase
2cdn	P69440	adk Rv0733 MT0757 MTV041.07	1P4S;2CDN;	Adenylate kinase (AK) (EC 2.7.4.3) (ATP-AMP transphosphorylase)
1rte	P0A592	glbN Rv1542c MT1594 MTCY48.23	1IDR;1RTE;1S56;1S61;2GKM;2GKN;2GL3;2GLN;	Group 1 truncated hemoglobin GlbN (Truncated hemoglobin) (trHbN) (Hemoglobin-like protein HbN)
2qrw	P0A595	glbO Rv2470 MT2546 MTV008.26	1NGK;2QRW;	Group 2 truncated hemoglobin GlbO (Hemoglobin-like protein HbO) (Truncated hemoglobin) (trHbO)
3q0v	P96222	ethR etaR Rv3855 MT3970	1T56;1U9N;1U9O;3G1L;3G1M;3G1O;3O8G;3O8H;3Q0U;3Q0V;3Q0W;3Q3S;3QPL;3SDG;3SFI;3TP0;3TP3;	HTH-type transcriptional regulator EthR
2ev1	Q11055	Rv1264 MT1302 MTCY50.18c	1Y10;1Y11;2EV1;2EV2;2EV3;2EV4;	pH-sensitive adenylate cyclase Rv1264 (EC 4.6.1.1) (ATP pyrophosphate-lyase) (Adenylyl cyclase)
2ev3	Q11055	Rv1264 MT1302 MTCY50.18c	1Y10;1Y11;2EV1;2EV2;2EV3;2EV4;	pH-sensitive adenylate cyclase Rv1264 (EC 4.6.1.1) (ATP pyrophosphate-lyase) (Adenylyl cyclase)
2ev2	Q11055	Rv1264 MT1302 MTCY50.18c	1Y10;1Y11;2EV1;2EV2;2EV3;2EV4;	pH-sensitive adenylate cyclase Rv1264 (EC 4.6.1.1) (ATP pyrophosphate-lyase) (Adenylyl cyclase)
2b35	P0A5Y6	inhA Rv1484 MT1531 MTCY277.05	1BVR;1ENY;1ENZ;1P44;1P45;1ZID;2AQ8;2AQH;2AQI;2AQK;2B35;2B36;2B37;2H7I;2H7L;2H7M;2H7N;2H7P;2H9I;2IDZ;2IE0;2IEB;2IED;2NSD;2NTJ;2NV6;2PR2;2X22;2X23;3FNE;3FNF;3FNG;3FNH;3OEW;3OEY;3OF2;4DQU;4DRE;4DTI;	Enoyl-[acyl-carrier-protein] reductase [NADH] (EC 1.3.1.9) (NADH-dependent enoyl-ACP reductase)
2ev4	Q11055	Rv1264 MT1302 MTCY50.18c	1Y10;1Y11;2EV1;2EV2;2EV3;2EV4;	pH-sensitive adenylate cyclase Rv1264 (EC 4.6.1.1) (ATP pyrophosphate-lyase) (Adenylyl cyclase)
2b37	P0A5Y6	inhA Rv1484 MT1531 MTCY277.05	1BVR;1ENY;1ENZ;1P44;1P45;1ZID;2AQ8;2AQH;2AQI;2AQK;2B35;2B36;2B37;2H7I;2H7L;2H7M;2H7N;2H7P;2H9I;2IDZ;2IE0;2IEB;2IED;2NSD;2NTJ;2NV6;2PR2;2X22;2X23;3FNE;3FNF;3FNG;3FNH;3OEW;3OEY;3OF2;4DQU;4DRE;4DTI;	Enoyl-[acyl-carrier-protein] reductase [NADH] (EC 1.3.1.9) (NADH-dependent enoyl-ACP reductase)
2b36	P0A5Y6	inhA Rv1484 MT1531 MTCY277.05	1BVR;1ENY;1ENZ;1P44;1P45;1ZID;2AQ8;2AQH;2AQI;2AQK;2B35;2B36;2B37;2H7I;2H7L;2H7M;2H7N;2H7P;2H9I;2IDZ;2IE0;2IEB;2IED;2NSD;2NTJ;2NV6;2PR2;2X22;2X23;3FNE;3FNF;3FNG;3FNH;3OEW;3OEY;3OF2;4DQU;4DRE;4DTI;	Enoyl-[acyl-carrier-protein] reductase [NADH] (EC 1.3.1.9) (NADH-dependent enoyl-ACP reductase)
3k3c	Q11034	Rv1364c MT1410 MTCY02B10.28c	3K3C;3K3D;3KE6;3KX0;	Uncharacterized protein Rv1364c/MT1410
1u9n	P96222	ethR etaR Rv3855 MT3970	1T56;1U9N;1U9O;3G1L;3G1M;3G1O;3O8G;3O8H;3Q0U;3Q0V;3Q0W;3Q3S;3QPL;3SDG;3SFI;3TP0;3TP3;	HTH-type transcriptional regulator EthR
3k3d	Q11034	Rv1364c MT1410 MTCY02B10.28c	3K3C;3K3D;3KE6;3KX0;	Uncharacterized protein Rv1364c/MT1410
3h3u	O69644	crp Rv3676 MT3777	3D0S;3H3U;3I54;3I59;3MZH;	cAMP receptor protein (CRP) (Catabolite gene activator protein) (CAP) (cAMP regulatory protein)
2ce3	P0A526	clpP1 clpP Rv2461c MT2536 MTV008.17c	2C8T;2CBY;2CE3;	ATP-dependent Clp protease proteolytic subunit 1 (EC 3.4.21.92) (Endopeptidase Clp 1)
3q7u	P96864	ispD Rv3582c MT3688 MTCY06G11.29c	2XWN;3OKR;3Q7U;3Q80;	2-C-methyl-D-erythritol 4-phosphate cytidylyltransferase (EC 2.7.7.60) (4-diphosphocytidyl-2C-methyl-D-erythritol synthase) (MEP cytidylyltransferase) (MCT)
3fgp	P63873	cysM Rv1336 MT1377 MTCY130.21	3DKI;3DWG;3DWI;3FGP;	O-phosphoserine sulfhydrylase (OPS sulfhydrylase) (EC 2.5.1.65) (EC 2.5.1.n5) (CysO-thiocarboxylate-dependent cysteine synthase) (Cysteine synthase B) (CSase B) (O-phosphoserine-specific cysteine synthase)
2h9i	P0A5Y6	inhA Rv1484 MT1531 MTCY277.05	1BVR;1ENY;1ENZ;1P44;1P45;1ZID;2AQ8;2AQH;2AQI;2AQK;2B35;2B36;2B37;2H7I;2H7L;2H7M;2H7N;2H7P;2H9I;2IDZ;2IE0;2IEB;2IED;2NSD;2NTJ;2NV6;2PR2;2X22;2X23;3FNE;3FNF;3FNG;3FNH;3OEW;3OEY;3OF2;4DQU;4DRE;4DTI;	Enoyl-[acyl-carrier-protein] reductase [NADH] (EC 1.3.1.9) (NADH-dependent enoyl-ACP reductase)
3ivx	P0A5R0	panC Rv3602c MT3707 MTCY07H7B.20	1MOP;1N2B;1N2E;1N2G;1N2H;1N2I;1N2J;1N2O;2A7X;2A84;2A86;2A88;3COV;3COW;3COY;3COZ;3IMC;3IME;3IMG;3IOB;3IOC;3IOD;3IOE;3ISJ;3IUB;3IUE;3IVC;3IVG;3IVX;3LE8;	Pantothenate synthetase (PS) (EC 6.3.2.1) (Pantoate--beta-alanine ligase) (Pantoate-activating enzyme)
4dqu	P0A5Y6	inhA Rv1484 MT1531 MTCY277.05	1BVR;1ENY;1ENZ;1P44;1P45;1ZID;2AQ8;2AQH;2AQI;2AQK;2B35;2B36;2B37;2H7I;2H7L;2H7M;2H7N;2H7P;2H9I;2IDZ;2IE0;2IEB;2IED;2NSD;2NTJ;2NV6;2PR2;2X22;2X23;3FNE;3FNF;3FNG;3FNH;3OEW;3OEY;3OF2;4DQU;4DRE;4DTI;	Enoyl-[acyl-carrier-protein] reductase [NADH] (EC 1.3.1.9) (NADH-dependent enoyl-ACP reductase)
1g18	P0A5U4	recA Rv2737c MT2806 MTV002.02c	1G18;1G19;1MO3;1MO4;1MO5;1MO6;2IMZ;2IN0;2IN8;2IN9;2L8L;3IFJ;3IGD;	Protein RecA (Recombinase A) [Cleaved into: Endonuclease PI-MtuI (EC 3.1.-.-) (Mtu RecA intein)]
2gkm	P0A592	glbN Rv1542c MT1594 MTCY48.23	1IDR;1RTE;1S56;1S61;2GKM;2GKN;2GL3;2GLN;	Group 1 truncated hemoglobin GlbN (Truncated hemoglobin) (trHbN) (Hemoglobin-like protein HbN)
2gkn	P0A592	glbN Rv1542c MT1594 MTCY48.23	1IDR;1RTE;1S56;1S61;2GKM;2GKN;2GL3;2GLN;	Group 1 truncated hemoglobin GlbN (Truncated hemoglobin) (trHbN) (Hemoglobin-like protein HbN)
1q74	O50426	mshB Rv1170 MT1207	1Q74;1Q7T;4EWL;	1D-myo-inositol 2-acetamido-2-deoxy-alpha-D-glucopyranoside deacetylase (GlcNAc-Ins deacetylase) (EC 3.5.1.103) (N-acetyl-1-D-myo-inositol 2-amino-2-deoxy-alpha-D-glucopyranoside deacetylase)
2gl3	P0A592	glbN Rv1542c MT1594 MTCY48.23	1IDR;1RTE;1S56;1S61;2GKM;2GKN;2GL3;2GLN;	Group 1 truncated hemoglobin GlbN (Truncated hemoglobin) (trHbN) (Hemoglobin-like protein HbN)
3hzo	O06420	bpoC Rv0554 MT0580	3E3A;3HSS;3HYS;3HZO;	Putative non-heme bromoperoxidase BpoC (EC 1.11.1.18)
3i59	O69644	crp Rv3676 MT3777	3D0S;3H3U;3I54;3I59;3MZH;	cAMP receptor protein (CRP) (Catabolite gene activator protein) (CAP) (cAMP regulatory protein)
1zid	P0A5Y6	inhA Rv1484 MT1531 MTCY277.05	1BVR;1ENY;1ENZ;1P44;1P45;1ZID;2AQ8;2AQH;2AQI;2AQK;2B35;2B36;2B37;2H7I;2H7L;2H7M;2H7N;2H7P;2H9I;2IDZ;2IE0;2IEB;2IED;2NSD;2NTJ;2NV6;2PR2;2X22;2X23;3FNE;3FNF;3FNG;3FNH;3OEW;3OEY;3OF2;4DQU;4DRE;4DTI;	Enoyl-[acyl-carrier-protein] reductase [NADH] (EC 1.3.1.9) (NADH-dependent enoyl-ACP reductase)
2g04	O53867	far MT0878 Rv0855	2G04;	Fatty acid-CoA racemase (PROBABLE FATTY-ACID-CoA RACEMASE FAR) (EC 5.1.-.-)
3i54	O69644	crp Rv3676 MT3777	3D0S;3H3U;3I54;3I59;3MZH;	cAMP receptor protein (CRP) (Catabolite gene activator protein) (CAP) (cAMP regulatory protein)
2uuq	Q11062	cyp130 Rv1256c MT1295 MTCY50.26	2UUQ;2UVN;2WGY;2WH8;2WHF;	Cytochrome P450 130 (EC 1.14.-.-)
1p45	P0A5Y6	inhA Rv1484 MT1531 MTCY277.05	1BVR;1ENY;1ENZ;1P44;1P45;1ZID;2AQ8;2AQH;2AQI;2AQK;2B35;2B36;2B37;2H7I;2H7L;2H7M;2H7N;2H7P;2H9I;2IDZ;2IE0;2IEB;2IED;2NSD;2NTJ;2NV6;2PR2;2X22;2X23;3FNE;3FNF;3FNG;3FNH;3OEW;3OEY;3OF2;4DQU;4DRE;4DTI;	Enoyl-[acyl-carrier-protein] reductase [NADH] (EC 1.3.1.9) (NADH-dependent enoyl-ACP reductase)
1p44	P0A5Y6	inhA Rv1484 MT1531 MTCY277.05	1BVR;1ENY;1ENZ;1P44;1P45;1ZID;2AQ8;2AQH;2AQI;2AQK;2B35;2B36;2B37;2H7I;2H7L;2H7M;2H7N;2H7P;2H9I;2IDZ;2IE0;2IEB;2IED;2NSD;2NTJ;2NV6;2PR2;2X22;2X23;3FNE;3FNF;3FNG;3FNH;3OEW;3OEY;3OF2;4DQU;4DRE;4DTI;	Enoyl-[acyl-carrier-protein] reductase [NADH] (EC 1.3.1.9) (NADH-dependent enoyl-ACP reductase)
2oar	A5U127	mscL MRA_0992	2OAR;	Large-conductance mechanosensitive channel
4fix	O53585	glfT2 Rv3808c	4FIX;4FIY;	Galactofuranosyl transferase GlfT2 (GalTr) (EC 2.4.1.288) (Beta-D-(1->5)galactofuranosyltransferase) (Beta-D-(1->6)galactofuranosyltransferase) (Galactofuranosylgalactofuranosylrhamnosyl-N-acetylglucosaminyl-diphospho-decaprenol beta-1,5/1,6-galactofuranosyltransferase) (UDP-Galf:alpha-3-L-rhamnosyl-alpha-D-GlcNAc-pyrophosphate polyprenol, UDP-galactofuranosyl transferase)
1usl	Q79FD7	rpiB Rv2465c MT2540 MTV008.21c	1USL;2BES;2BET;2VVO;2VVP;2VVQ;	Ribose-5-phosphate isomerase B (EC 5.3.1.6) (Phosphoriboisomerase B)
1rii	P0A5R6	gpmA gpm gpm1 pgm Rv0489 MT0508 MTCY20G9.15	1RII;	2,3-bisphosphoglycerate-dependent phosphoglycerate mutase (BPG-dependent PGAM) (PGAM) (Phosphoglyceromutase) (dPGM) (EC 5.4.2.1)
1s61	P0A592	glbN Rv1542c MT1594 MTCY48.23	1IDR;1RTE;1S56;1S61;2GKM;2GKN;2GL3;2GLN;	Group 1 truncated hemoglobin GlbN (Truncated hemoglobin) (trHbN) (Hemoglobin-like protein HbN)
4hc8	P96907	echA3 MT0660 Rv0632c	4HC8;	Enoyl-CoA hydratase/isomerase family protein (Enoyl-coA hydratase homolog) (PROBABLE ENOYL-CoA HYDRATASE ECHA3 (ENOYL HYDRASE) (UNSATURATED ACYL-CoA HYDRATASE) (CROTONASE)) (EC 4.2.1.17)
1q7t	O50426	mshB Rv1170 MT1207	1Q74;1Q7T;4EWL;	1D-myo-inositol 2-acetamido-2-deoxy-alpha-D-glucopyranoside deacetylase (GlcNAc-Ins deacetylase) (EC 3.5.1.103) (N-acetyl-1-D-myo-inositol 2-amino-2-deoxy-alpha-D-glucopyranoside deacetylase)
2byo	P65306	lppX Rv2945c MT3017 MTCY24G1.04	2BYO;	Putative lipoprotein LppX
2c8t	P0A526	clpP1 clpP Rv2461c MT2536 MTV008.17c	2C8T;2CBY;2CE3;	ATP-dependent Clp protease proteolytic subunit 1 (EC 3.4.21.92) (Endopeptidase Clp 1)
1yk3	P64819	mbtK Rv1347c MT1389 MTCY02B10.11c	1YK3;	Lysine N-acyltransferase MbtK (N-acyltransferase MbtK) (EC 2.3.1.-) (Mycobactin synthase protein K)
2h7i	P0A5Y6	inhA Rv1484 MT1531 MTCY277.05	1BVR;1ENY;1ENZ;1P44;1P45;1ZID;2AQ8;2AQH;2AQI;2AQK;2B35;2B36;2B37;2H7I;2H7L;2H7M;2H7N;2H7P;2H9I;2IDZ;2IE0;2IEB;2IED;2NSD;2NTJ;2NV6;2PR2;2X22;2X23;3FNE;3FNF;3FNG;3FNH;3OEW;3OEY;3OF2;4DQU;4DRE;4DTI;	Enoyl-[acyl-carrier-protein] reductase [NADH] (EC 1.3.1.9) (NADH-dependent enoyl-ACP reductase)
3krd	O33244	prcA Rv2109c MT2169	2FHG;2FHH;3H6F;3H6I;3HF9;3HFA;3KRD;3MFE;3MI0;3MKA;	Proteasome subunit alpha (EC 3.4.25.1) (20S proteasome alpha subunit) (Proteasome core protein PrcA)
3krd	O33245	prcB Rv2110c MT2170	2FHG;2FHH;2JAY;3H6F;3H6I;3HF9;3HFA;3KRD;3MFE;3MI0;3MKA;	Proteasome subunit beta (EC 3.4.25.1) (20S proteasome beta subunit) (Proteasome core protein PrcB)
2h7n	P0A5Y6	inhA Rv1484 MT1531 MTCY277.05	1BVR;1ENY;1ENZ;1P44;1P45;1ZID;2AQ8;2AQH;2AQI;2AQK;2B35;2B36;2B37;2H7I;2H7L;2H7M;2H7N;2H7P;2H9I;2IDZ;2IE0;2IEB;2IED;2NSD;2NTJ;2NV6;2PR2;2X22;2X23;3FNE;3FNF;3FNG;3FNH;3OEW;3OEY;3OF2;4DQU;4DRE;4DTI;	Enoyl-[acyl-carrier-protein] reductase [NADH] (EC 1.3.1.9) (NADH-dependent enoyl-ACP reductase)
2h7m	P0A5Y6	inhA Rv1484 MT1531 MTCY277.05	1BVR;1ENY;1ENZ;1P44;1P45;1ZID;2AQ8;2AQH;2AQI;2AQK;2B35;2B36;2B37;2H7I;2H7L;2H7M;2H7N;2H7P;2H9I;2IDZ;2IE0;2IEB;2IED;2NSD;2NTJ;2NV6;2PR2;2X22;2X23;3FNE;3FNF;3FNG;3FNH;3OEW;3OEY;3OF2;4DQU;4DRE;4DTI;	Enoyl-[acyl-carrier-protein] reductase [NADH] (EC 1.3.1.9) (NADH-dependent enoyl-ACP reductase)
2bz9	P0A512	cyp51 Rv0764c MT0788 MTCY369.09c	1E9X;1EA1;1H5Z;1U13;1X8V;2BZ9;2CI0;2CIB;2VKU;2W09;2W0A;2W0B;	Lanosterol 14-alpha demethylase (EC 1.14.13.70) (CYPLI) (Cytochrome P450 51) (Cytochrome P450-14DM) (Cytochrome P450-LIA1) (Sterol 14-alpha demethylase)
2h7p	P0A5Y6	inhA Rv1484 MT1531 MTCY277.05	1BVR;1ENY;1ENZ;1P44;1P45;1ZID;2AQ8;2AQH;2AQI;2AQK;2B35;2B36;2B37;2H7I;2H7L;2H7M;2H7N;2H7P;2H9I;2IDZ;2IE0;2IEB;2IED;2NSD;2NTJ;2NV6;2PR2;2X22;2X23;3FNE;3FNF;3FNG;3FNH;3OEW;3OEY;3OF2;4DQU;4DRE;4DTI;	Enoyl-[acyl-carrier-protein] reductase [NADH] (EC 1.3.1.9) (NADH-dependent enoyl-ACP reductase)
3rv7	Q7D785	mbtI trpE2 Rv2386c MT2454	2G5F;2I6Y;3LOG;3RV6;3RV7;3RV8;3RV9;3ST6;3VEH;	Isochorismate synthase/isochorismate-pyruvate lyase MbtI (EC 4.1.3.-) (EC 5.4.4.2) (Mycobactin synthase protein I) (Salicylate synthase MbtI)
2gln	P0A592	glbN Rv1542c MT1594 MTCY48.23	1IDR;1RTE;1S56;1S61;2GKM;2GKN;2GL3;2GLN;	Group 1 truncated hemoglobin GlbN (Truncated hemoglobin) (trHbN) (Hemoglobin-like protein HbN)
2vor	O53174	folC MT2523 Rv2447c	2VOR;2VOS;	Folylpolyglutamate synthase (EC 6.3.2.17) (PROBABLE FOLYLPOLYGLUTAMATE SYNTHASE PROTEIN FOLC (FOLYLPOLY-GAMMA-GLUTAMATE SYNTHETASE) (FPGS)) (EC 6.3.2.17)
2wh8	Q11062	cyp130 Rv1256c MT1295 MTCY50.26	2UUQ;2UVN;2WGY;2WH8;2WHF;	Cytochrome P450 130 (EC 1.14.-.-)
3mzh	O69644	crp Rv3676 MT3777	3D0S;3H3U;3I54;3I59;3MZH;	cAMP receptor protein (CRP) (Catabolite gene activator protein) (CAP) (cAMP regulatory protein)
1ngk	P0A595	glbO Rv2470 MT2546 MTV008.26	1NGK;2QRW;	Group 2 truncated hemoglobin GlbO (Hemoglobin-like protein HbO) (Truncated hemoglobin) (trHbO)
3d0s	O69644	crp Rv3676 MT3777	3D0S;3H3U;3I54;3I59;3MZH;	cAMP receptor protein (CRP) (Catabolite gene activator protein) (CAP) (cAMP regulatory protein)
1sjp	P0A520	groEL2 groEL-2 groL2 hsp65 Rv0440 MT0456 MTV037.04	1SJP;3RTK;	60 kDa chaperonin 2 (65 kDa antigen) (Antigen A) (Cell wall protein A) (GroEL protein 2) (Heat shock protein 65) (Protein Cpn60-2)
3mi0	O33244	prcA Rv2109c MT2169	2FHG;2FHH;3H6F;3H6I;3HF9;3HFA;3KRD;3MFE;3MI0;3MKA;	Proteasome subunit alpha (EC 3.4.25.1) (20S proteasome alpha subunit) (Proteasome core protein PrcA)
3mi0	O33245	prcB Rv2110c MT2170	2FHG;2FHH;2JAY;3H6F;3H6I;3HF9;3HFA;3KRD;3MFE;3MI0;3MKA;	Proteasome subunit beta (EC 3.4.25.1) (20S proteasome beta subunit) (Proteasome core protein PrcB)
2x9q	Q50688	MT2335 Rv2275	2X9Q;	Putative uncharacterized protein
3okr	P96864	ispD Rv3582c MT3688 MTCY06G11.29c	2XWN;3OKR;3Q7U;3Q80;	2-C-methyl-D-erythritol 4-phosphate cytidylyltransferase (EC 2.7.7.60) (4-diphosphocytidyl-2C-methyl-D-erythritol synthase) (MEP cytidylyltransferase) (MCT)
2ij5	P0A514	cyp121 Rv2276 MT2336 MTCY339.34c	1N40;1N4G;2IJ5;2IJ7;3CXV;3CXX;3CXY;3CXZ;3CY0;3CY1;3G5F;3G5H;4G1X;4G2G;4G44;4G45;4G46;4G47;4G48;	Cytochrome P450 121 (EC 1.14.-.-) (Cytochrome P450 MT2)
2jrc	P65865	pth Rv1014c MT1042 MTCY10G2.35	2JRC;2Z2I;2Z2J;2Z2K;3TCK;3TCN;3TD2;3TD6;	Peptidyl-tRNA hydrolase (PTH) (EC 3.1.1.29)
2ij7	P0A514	cyp121 Rv2276 MT2336 MTCY339.34c	1N40;1N4G;2IJ5;2IJ7;3CXV;3CXX;3CXY;3CXZ;3CY0;3CY1;3G5F;3G5H;4G1X;4G2G;4G44;4G45;4G46;4G47;4G48;	Cytochrome P450 121 (EC 1.14.-.-) (Cytochrome P450 MT2)
2vvq	Q79FD7	rpiB Rv2465c MT2540 MTV008.21c	1USL;2BES;2BET;2VVO;2VVP;2VVQ;	Ribose-5-phosphate isomerase B (EC 5.3.1.6) (Phosphoriboisomerase B)
3sxo	P71727	eis Rv2416c MT2489 MTCY253.04	3R1K;3RYO;3SXO;3UY5;	Enhanced intracellular survival protein
