# Supplementary material for: Pros and Cons of the Tuberculosis Drugome Approach – An Empirical Analysis
Source: PLoS One. 2014 Jun 27;9(6):e100829. doi: 10.1371/journal.pone.0100829 (PMC4074101; doi:10.1371/journal.pone.0100829)
Supplement: Table S6 — Predicted molecular targets of rifampin. (XLSX) [file pone.0100829.s009.xlsx]

## Sheet: 工作表1
Query PDB ID	Protein ID	Gene Symbol	SMAP Hit PDB ID	Gene Name
2oz5	P96830	ptbB MT0162 Rv0153c	1YWF;2OZ5;	PHOSPHOTYROSINE PROTEIN PHOSPHATASE PTPB (PROTEIN-TYROSINE-PHOSPHATASE) (PTPase) (EC 3.1.3.48)
3q6i	O53665	fabG4 fabG-1 MT0256 Rv0242c	3M1L;3Q6I;	3-oxoacyl-(Acyl-carrier-protein) reductase (EC 1.1.1.100) (PROBABLE 3-OXOACYL-[ACYL-CARRIER PROTEIN] REDUCTASE FABG4 (3-KETOACYL-ACYL CARRIER PROTEIN REDUCTASE)) (EC 1.1.1.100)
3tzy	O53579	pks13 MT3907 Rv3800c	3TZW;3TZX;3TZY;3TZZ;	POLYKETIDE SYNTHASE PKS13 (Polyketide synthase)
2gq2	P66930	thyX Rv2754c MT2824 MTV002.19c	2AF6;2GQ2;3GWC;3HZG;	Thymidylate synthase ThyX (TS) (TSase) (EC 2.1.1.148)
3i59	O69644	crp Rv3676 MT3777	3D0S;3H3U;3I54;3I59;3MZH;	cAMP receptor protein (CRP) (Catabolite gene activator protein) (CAP) (cAMP regulatory protein)
3fnh	P0A5Y6	inhA Rv1484 MT1531 MTCY277.05	1BVR;1ENY;1ENZ;1P44;1P45;1ZID;2AQ8;2AQH;2AQI;2AQK;2B35;2B36;2B37;2H7I;2H7L;2H7M;2H7N;2H7P;2H9I;2IDZ;2IE0;2IEB;2IED;2NSD;2NTJ;2NV6;2PR2;2X22;2X23;3FNE;3FNF;3FNG;3FNH;3OEW;3OEY;3OF2;4DQU;4DRE;4DTI;	Enoyl-[acyl-carrier-protein] reductase [NADH] (EC 1.3.1.9) (NADH-dependent enoyl-ACP reductase)
1zid	P0A5Y6	inhA Rv1484 MT1531 MTCY277.05	1BVR;1ENY;1ENZ;1P44;1P45;1ZID;2AQ8;2AQH;2AQI;2AQK;2B35;2B36;2B37;2H7I;2H7L;2H7M;2H7N;2H7P;2H9I;2IDZ;2IE0;2IEB;2IED;2NSD;2NTJ;2NV6;2PR2;2X22;2X23;3FNE;3FNF;3FNG;3FNH;3OEW;3OEY;3OF2;4DQU;4DRE;4DTI;	Enoyl-[acyl-carrier-protein] reductase [NADH] (EC 1.3.1.9) (NADH-dependent enoyl-ACP reductase)
3fne	P0A5Y6	inhA Rv1484 MT1531 MTCY277.05	1BVR;1ENY;1ENZ;1P44;1P45;1ZID;2AQ8;2AQH;2AQI;2AQK;2B35;2B36;2B37;2H7I;2H7L;2H7M;2H7N;2H7P;2H9I;2IDZ;2IE0;2IEB;2IED;2NSD;2NTJ;2NV6;2PR2;2X22;2X23;3FNE;3FNF;3FNG;3FNH;3OEW;3OEY;3OF2;4DQU;4DRE;4DTI;	Enoyl-[acyl-carrier-protein] reductase [NADH] (EC 1.3.1.9) (NADH-dependent enoyl-ACP reductase)
1eny	P0A5Y6	inhA Rv1484 MT1531 MTCY277.05	1BVR;1ENY;1ENZ;1P44;1P45;1ZID;2AQ8;2AQH;2AQI;2AQK;2B35;2B36;2B37;2H7I;2H7L;2H7M;2H7N;2H7P;2H9I;2IDZ;2IE0;2IEB;2IED;2NSD;2NTJ;2NV6;2PR2;2X22;2X23;3FNE;3FNF;3FNG;3FNH;3OEW;3OEY;3OF2;4DQU;4DRE;4DTI;	Enoyl-[acyl-carrier-protein] reductase [NADH] (EC 1.3.1.9) (NADH-dependent enoyl-ACP reductase)
1enz	P0A5Y6	inhA Rv1484 MT1531 MTCY277.05	1BVR;1ENY;1ENZ;1P44;1P45;1ZID;2AQ8;2AQH;2AQI;2AQK;2B35;2B36;2B37;2H7I;2H7L;2H7M;2H7N;2H7P;2H9I;2IDZ;2IE0;2IEB;2IED;2NSD;2NTJ;2NV6;2PR2;2X22;2X23;3FNE;3FNF;3FNG;3FNH;3OEW;3OEY;3OF2;4DQU;4DRE;4DTI;	Enoyl-[acyl-carrier-protein] reductase [NADH] (EC 1.3.1.9) (NADH-dependent enoyl-ACP reductase)
3fnf	P0A5Y6	inhA Rv1484 MT1531 MTCY277.05	1BVR;1ENY;1ENZ;1P44;1P45;1ZID;2AQ8;2AQH;2AQI;2AQK;2B35;2B36;2B37;2H7I;2H7L;2H7M;2H7N;2H7P;2H9I;2IDZ;2IE0;2IEB;2IED;2NSD;2NTJ;2NV6;2PR2;2X22;2X23;3FNE;3FNF;3FNG;3FNH;3OEW;3OEY;3OF2;4DQU;4DRE;4DTI;	Enoyl-[acyl-carrier-protein] reductase [NADH] (EC 1.3.1.9) (NADH-dependent enoyl-ACP reductase)
3fng	P0A5Y6	inhA Rv1484 MT1531 MTCY277.05	1BVR;1ENY;1ENZ;1P44;1P45;1ZID;2AQ8;2AQH;2AQI;2AQK;2B35;2B36;2B37;2H7I;2H7L;2H7M;2H7N;2H7P;2H9I;2IDZ;2IE0;2IEB;2IED;2NSD;2NTJ;2NV6;2PR2;2X22;2X23;3FNE;3FNF;3FNG;3FNH;3OEW;3OEY;3OF2;4DQU;4DRE;4DTI;	Enoyl-[acyl-carrier-protein] reductase [NADH] (EC 1.3.1.9) (NADH-dependent enoyl-ACP reductase)
2wud	P96851	hsaD bphD Rv3569c MT3674	2VF2;2WUD;2WUE;2WUF;2WUG;	4,5:9,10-diseco-3-hydroxy-5,9,17-trioxoandrosta-1(10),2-diene-4-oate hydrolase (EC 3.7.1.17) (2-hydroxy-6-oxo-6-phenylhexa-2,4-dienoate hydrolase) (HOPDA hydrolase) (EC 3.7.1.8) (Meta-cleavage product hydrolase) (MCP hydrolase)
3ha7	Q79FX8	mmaA4 hma mma4 Rv0642c	2FK7;2FK8;3HA3;3HA5;3HA7;	Hydroxymycolate synthase MmaA4 (EC 2.1.1.-) (Mycolic acid methyltransferase) (MA-MT) (S-adenosylmethionine-dependent methyltransferase) (AdoMet-MT) (SAM-MT)
1p45	P0A5Y6	inhA Rv1484 MT1531 MTCY277.05	1BVR;1ENY;1ENZ;1P44;1P45;1ZID;2AQ8;2AQH;2AQI;2AQK;2B35;2B36;2B37;2H7I;2H7L;2H7M;2H7N;2H7P;2H9I;2IDZ;2IE0;2IEB;2IED;2NSD;2NTJ;2NV6;2PR2;2X22;2X23;3FNE;3FNF;3FNG;3FNH;3OEW;3OEY;3OF2;4DQU;4DRE;4DTI;	Enoyl-[acyl-carrier-protein] reductase [NADH] (EC 1.3.1.9) (NADH-dependent enoyl-ACP reductase)
1p44	P0A5Y6	inhA Rv1484 MT1531 MTCY277.05	1BVR;1ENY;1ENZ;1P44;1P45;1ZID;2AQ8;2AQH;2AQI;2AQK;2B35;2B36;2B37;2H7I;2H7L;2H7M;2H7N;2H7P;2H9I;2IDZ;2IE0;2IEB;2IED;2NSD;2NTJ;2NV6;2PR2;2X22;2X23;3FNE;3FNF;3FNG;3FNH;3OEW;3OEY;3OF2;4DQU;4DRE;4DTI;	Enoyl-[acyl-carrier-protein] reductase [NADH] (EC 1.3.1.9) (NADH-dependent enoyl-ACP reductase)
2oar	A5U127	mscL MRA_0992	2OAR;	Large-conductance mechanosensitive channel
2idz	P0A5Y6	inhA Rv1484 MT1531 MTCY277.05	1BVR;1ENY;1ENZ;1P44;1P45;1ZID;2AQ8;2AQH;2AQI;2AQK;2B35;2B36;2B37;2H7I;2H7L;2H7M;2H7N;2H7P;2H9I;2IDZ;2IE0;2IEB;2IED;2NSD;2NTJ;2NV6;2PR2;2X22;2X23;3FNE;3FNF;3FNG;3FNH;3OEW;3OEY;3OF2;4DQU;4DRE;4DTI;	Enoyl-[acyl-carrier-protein] reductase [NADH] (EC 1.3.1.9) (NADH-dependent enoyl-ACP reductase)
1s61	P0A592	glbN Rv1542c MT1594 MTCY48.23	1IDR;1RTE;1S56;1S61;2GKM;2GKN;2GL3;2GLN;	Group 1 truncated hemoglobin GlbN (Truncated hemoglobin) (trHbN) (Hemoglobin-like protein HbN)
2h7i	P0A5Y6	inhA Rv1484 MT1531 MTCY277.05	1BVR;1ENY;1ENZ;1P44;1P45;1ZID;2AQ8;2AQH;2AQI;2AQK;2B35;2B36;2B37;2H7I;2H7L;2H7M;2H7N;2H7P;2H9I;2IDZ;2IE0;2IEB;2IED;2NSD;2NTJ;2NV6;2PR2;2X22;2X23;3FNE;3FNF;3FNG;3FNH;3OEW;3OEY;3OF2;4DQU;4DRE;4DTI;	Enoyl-[acyl-carrier-protein] reductase [NADH] (EC 1.3.1.9) (NADH-dependent enoyl-ACP reductase)
2b37	P0A5Y6	inhA Rv1484 MT1531 MTCY277.05	1BVR;1ENY;1ENZ;1P44;1P45;1ZID;2AQ8;2AQH;2AQI;2AQK;2B35;2B36;2B37;2H7I;2H7L;2H7M;2H7N;2H7P;2H9I;2IDZ;2IE0;2IEB;2IED;2NSD;2NTJ;2NV6;2PR2;2X22;2X23;3FNE;3FNF;3FNG;3FNH;3OEW;3OEY;3OF2;4DQU;4DRE;4DTI;	Enoyl-[acyl-carrier-protein] reductase [NADH] (EC 1.3.1.9) (NADH-dependent enoyl-ACP reductase)
1xdi	O53355	lpdA lpdA-2 Rv3303c MT3402	1XDI;	NAD(P)H dehydrogenase (quinone) (EC 1.6.5.2) (NAD(P)H quinone reductase) (NAD(P)H: menadione oxidoreductase) (NADH-menadione reductase)
2byo	P65306	lppX Rv2945c MT3017 MTCY24G1.04	2BYO;	Putative lipoprotein LppX
3m9b	P63345	mpa Rv2115c MT2175 MTCY261.11c	3FP9;3M91;3M9B;3M9D;3M9H;	Proteasome-associated ATPase (AAA ATPase forming ring-shaped complexes) (ARC) (Mycobacterial proteasome ATPase)
1gtv	O05891	tmk Rv3247c MT3345	1G3U;1GSI;1GTV;1MRN;1MRS;1N5I;1N5J;1N5K;1N5L;1W2G;1W2H;	Thymidylate kinase (EC 2.7.4.9) (Thymidine monophosphate kinase) (dTMP kinase) (TMPK)
2h7n	P0A5Y6	inhA Rv1484 MT1531 MTCY277.05	1BVR;1ENY;1ENZ;1P44;1P45;1ZID;2AQ8;2AQH;2AQI;2AQK;2B35;2B36;2B37;2H7I;2H7L;2H7M;2H7N;2H7P;2H9I;2IDZ;2IE0;2IEB;2IED;2NSD;2NTJ;2NV6;2PR2;2X22;2X23;3FNE;3FNF;3FNG;3FNH;3OEW;3OEY;3OF2;4DQU;4DRE;4DTI;	Enoyl-[acyl-carrier-protein] reductase [NADH] (EC 1.3.1.9) (NADH-dependent enoyl-ACP reductase)
2h7m	P0A5Y6	inhA Rv1484 MT1531 MTCY277.05	1BVR;1ENY;1ENZ;1P44;1P45;1ZID;2AQ8;2AQH;2AQI;2AQK;2B35;2B36;2B37;2H7I;2H7L;2H7M;2H7N;2H7P;2H9I;2IDZ;2IE0;2IEB;2IED;2NSD;2NTJ;2NV6;2PR2;2X22;2X23;3FNE;3FNF;3FNG;3FNH;3OEW;3OEY;3OF2;4DQU;4DRE;4DTI;	Enoyl-[acyl-carrier-protein] reductase [NADH] (EC 1.3.1.9) (NADH-dependent enoyl-ACP reductase)
2h7l	P0A5Y6	inhA Rv1484 MT1531 MTCY277.05	1BVR;1ENY;1ENZ;1P44;1P45;1ZID;2AQ8;2AQH;2AQI;2AQK;2B35;2B36;2B37;2H7I;2H7L;2H7M;2H7N;2H7P;2H9I;2IDZ;2IE0;2IEB;2IED;2NSD;2NTJ;2NV6;2PR2;2X22;2X23;3FNE;3FNF;3FNG;3FNH;3OEW;3OEY;3OF2;4DQU;4DRE;4DTI;	Enoyl-[acyl-carrier-protein] reductase [NADH] (EC 1.3.1.9) (NADH-dependent enoyl-ACP reductase)
3hzo	O06420	bpoC Rv0554 MT0580	3E3A;3HSS;3HYS;3HZO;	Putative non-heme bromoperoxidase BpoC (EC 1.11.1.18)
2h5x	P66744	ruvA Rv2593c MT2670 MTCY227.08	2H5X;2ZTC;2ZTD;2ZTE;	Holliday junction ATP-dependent DNA helicase RuvA (EC 3.6.4.12)
2h7p	P0A5Y6	inhA Rv1484 MT1531 MTCY277.05	1BVR;1ENY;1ENZ;1P44;1P45;1ZID;2AQ8;2AQH;2AQI;2AQK;2B35;2B36;2B37;2H7I;2H7L;2H7M;2H7N;2H7P;2H9I;2IDZ;2IE0;2IEB;2IED;2NSD;2NTJ;2NV6;2PR2;2X22;2X23;3FNE;3FNF;3FNG;3FNH;3OEW;3OEY;3OF2;4DQU;4DRE;4DTI;	Enoyl-[acyl-carrier-protein] reductase [NADH] (EC 1.3.1.9) (NADH-dependent enoyl-ACP reductase)
1zvw	P66992	trpD Rv2192c MT2248 MTCY190.03c	1ZVW;2BPQ;3QQS;3QR9;3QS8;3QSA;3R6C;3R88;3TWP;	Anthranilate phosphoribosyltransferase (EC 2.4.2.18)
3zxo	P95194	devS dosS Rv3132c MT3218	2W3D;2W3E;2W3F;2W3G;2W3H;2Y79;3ZXO;	Redox sensor histidine kinase response regulator DevS (EC 2.7.13.3)
1bvr	P0A5Y6	inhA Rv1484 MT1531 MTCY277.05	1BVR;1ENY;1ENZ;1P44;1P45;1ZID;2AQ8;2AQH;2AQI;2AQK;2B35;2B36;2B37;2H7I;2H7L;2H7M;2H7N;2H7P;2H9I;2IDZ;2IE0;2IEB;2IED;2NSD;2NTJ;2NV6;2PR2;2X22;2X23;3FNE;3FNF;3FNG;3FNH;3OEW;3OEY;3OF2;4DQU;4DRE;4DTI;	Enoyl-[acyl-carrier-protein] reductase [NADH] (EC 1.3.1.9) (NADH-dependent enoyl-ACP reductase)
3m9d	P63345	mpa Rv2115c MT2175 MTCY261.11c	3FP9;3M91;3M9B;3M9D;3M9H;	Proteasome-associated ATPase (AAA ATPase forming ring-shaped complexes) (ARC) (Mycobacterial proteasome ATPase)
3m9d	O33246	pup Rv2111c MT2171	3M91;3M9D;	Prokaryotic ubiquitin-like protein Pup (Bacterial ubiquitin-like modifier)
2x23	P0A5Y6	inhA Rv1484 MT1531 MTCY277.05	1BVR;1ENY;1ENZ;1P44;1P45;1ZID;2AQ8;2AQH;2AQI;2AQK;2B35;2B36;2B37;2H7I;2H7L;2H7M;2H7N;2H7P;2H9I;2IDZ;2IE0;2IEB;2IED;2NSD;2NTJ;2NV6;2PR2;2X22;2X23;3FNE;3FNF;3FNG;3FNH;3OEW;3OEY;3OF2;4DQU;4DRE;4DTI;	Enoyl-[acyl-carrier-protein] reductase [NADH] (EC 1.3.1.9) (NADH-dependent enoyl-ACP reductase)
3d0s	O69644	crp Rv3676 MT3777	3D0S;3H3U;3I54;3I59;3MZH;	cAMP receptor protein (CRP) (Catabolite gene activator protein) (CAP) (cAMP regulatory protein)
4avc	O05581	Rv0998	4AVA;4AVB;4AVC;	Acetyltransferase Pat (EC 2.3.1.-) (GCN5-like enzyme) (GCN5-related N-acetyltransferase) (GNAT) (Protein acetyltransferase) (Pat)
3zqj	P63380	uvrA Rv1638 MT1675 MTCY06H11.02	3ZQJ;	UvrABC system protein A (UvrA protein) (Excinuclease ABC subunit A)
3h3u	O69644	crp Rv3676 MT3777	3D0S;3H3U;3I54;3I59;3MZH;	cAMP receptor protein (CRP) (Catabolite gene activator protein) (CAP) (cAMP regulatory protein)
2nv6	P0A5Y6	inhA Rv1484 MT1531 MTCY277.05	1BVR;1ENY;1ENZ;1P44;1P45;1ZID;2AQ8;2AQH;2AQI;2AQK;2B35;2B36;2B37;2H7I;2H7L;2H7M;2H7N;2H7P;2H9I;2IDZ;2IE0;2IEB;2IED;2NSD;2NTJ;2NV6;2PR2;2X22;2X23;3FNE;3FNF;3FNG;3FNH;3OEW;3OEY;3OF2;4DQU;4DRE;4DTI;	Enoyl-[acyl-carrier-protein] reductase [NADH] (EC 1.3.1.9) (NADH-dependent enoyl-ACP reductase)
3may	O53654	MT0213 Rv0203	3MAY;	POSSIBLE EXPORTED PROTEIN
2nsd	P0A5Y6	inhA Rv1484 MT1531 MTCY277.05	1BVR;1ENY;1ENZ;1P44;1P45;1ZID;2AQ8;2AQH;2AQI;2AQK;2B35;2B36;2B37;2H7I;2H7L;2H7M;2H7N;2H7P;2H9I;2IDZ;2IE0;2IEB;2IED;2NSD;2NTJ;2NV6;2PR2;2X22;2X23;3FNE;3FNF;3FNG;3FNH;3OEW;3OEY;3OF2;4DQU;4DRE;4DTI;	Enoyl-[acyl-carrier-protein] reductase [NADH] (EC 1.3.1.9) (NADH-dependent enoyl-ACP reductase)
1gtv	O05891	tmk Rv3247c MT3345	1G3U;1GSI;1GTV;1MRN;1MRS;1N5I;1N5J;1N5K;1N5L;1W2G;1W2H;	Thymidylate kinase (EC 2.7.4.9) (Thymidine monophosphate kinase) (dTMP kinase) (TMPK)
3ori	A5TY84	pknB MRA_0016	3ORI;3ORK;3ORL;3ORM;3ORO;3ORP;3ORT;3OUV;	Serine/threonine protein kinase
4a2u	I6Y496		4A2U;	CRP/FNR family transcriptional regulator, anaerobic regulatory protein
