# Supplementary material for: Pros and Cons of the Tuberculosis Drugome Approach – An Empirical Analysis
Source: PLoS One. 2014 Jun 27;9(6):e100829. doi: 10.1371/journal.pone.0100829 (PMC4074101; doi:10.1371/journal.pone.0100829)
Supplement: Table S7 — List of approved human drugs included in the drugome screen approach. (XLS) [file pone.0100829.s010.xls]

## Sheet: TB drugome
Supplementary Table S1
Drug.name	Ligand.code.in.PDB	#Connected.MTB.protein (p-value < 10-e5)	Rank in new TB Drugome	Rank in the original TB Drugome
Isotretinoin	REA	81	1	1
Levothyroxine	T44	73	2	2
Methotrexate	MT1,MTX	73	2	3
4-Hydroxytamoxifen	OHT	66	4	6
Estradiol	EST	63	5	4
Darunavir	017	54	6	11
Raloxifene	RAL	53	7	8
Desoxycorticosterone	1CA	45	8	27
Saquinavir	ROC	41	9	16
Fusidic Acid	FUA	40	10
Salicyclic acid	SAL	36	11
Dasatinib	1N1	34	12	56
Indomethacin	IMN	33	13	27
Imatinib	STI	33	13	41
Dexamethasone	DEX	32	15	27
Indinavir	MK1	31	16	10
Amprenavir	478	31	16	19
Mifepristone	486	29	18	35
Testosterone	TES	28	19	22
Pemetrexed	LYA	26	20	23
Bepridil	BEP	26	20	31
Ritonavir	RIT	25	22	11
Daunorubicin	DM1	25	22	24
Rifampin	RFP	24	24	5
Progesterone	STR	24	24	44
Penicillamine	LEI	23	26	14
Spironolactone	SNL	23	26	44
Mometasone	MOF	23	26
Fludarabine	2FA	22	29
Triclosan	TCL	21	30	17
Tadalafil	CIA	21	30	20
Trimethoprim	TOP,TRR	21	30	39
Liothyronine	T3	20	33	44
Lymecycline	CTC	20	33
Minocycline	MIY	20	33
Vardenafil	VDN	19	36	24
Diethylstilbestrol	DES	19	36	27
Norethindrone	NDR	19	36	35
Lopinavir	AB1	18	39	11
Bexarotene	9RA	18	39	35
Atazanavir	DR7	17	41	17
Tetracycline	TAC	17	41	20
Norgestrel	NOG	17	41	41
Cerulenin	CER	17	41
Nelfinavir	1UN	16	45	14
Sildenafil	VIA	16	45	39
Trifluoperazine	TFP	16	45	41
Propofol	PFL	15	48	9
Econazole	ECN,EKO	15	48
Nilotinib	NIL	15	48
Sorafenib	BAX	14	51	56
Furosemide	FUN	14	51
Chenodiol	JN3	13	53	31
Fludrocortisone	ZK5	13	53	44
Rosiglitazone	BRL	13	53	56
Imipenem	IM2	13	53
Amantadine	308	12	57	7
Diflunisal	1FL	12	57	56
Lapatinib	FMM	12	57
Troglitazone	TDZ	11	60	33
Diazepam	DZP	11	60	35
Mitoxantrone	MIX	11	60	49
Phenylbutazone	P1Z	10	63	44
Paclitaxel	TA1	10	63	49
Montelukast	MTK	9	65	33
Bicalutamide	198	9	65	49
Estriol	ESL	9	65
Gefitinib	IRE	9	65
Lasofoxifene	C3D	8	69	24
Kanamycin	KAN	8	69
Fondaparinux	NTO	7	71	56
Aciclovir	AC2	7	71
Atorvastatin	117	7	71
Mycophenolic Acid	MOA	7	71
Nevirapine	NVP	6	75	49
Etravirine	65B	6	75	56
Ampicillin	AIC,AIX	6	75
Ceftazidime	CAZ	6	75
Cytarabine	AR3,CTN	6	75
Sunitinib	B49	6	75
Theophylline	TEP	6	75
Tobramycin	TOY	6	75
Cetyl Alcohol	PL3	5	83	56
Erythromycin	ERY	5	83	56
Tacrolimus	FK5	5	83	56
Aliskiren	C41	5	83
Aztreonam	AZR	5	83
Bortezomib	BO2	5	83
Edetic Acid	EDT	5	83
Flurbiprofen	FLP	5	83
Mupirocin	MRC	4	91	49
Novobiocin	NOV	4	91	49
Chloramphenicol	CLM	4	91	56
Ethacrynic Acid	EAA	4	91	56
Ibuprofen	IBP	4	91	56
Vinblastine	VLB	4	91	56
Bifonazole	TMI	4	91
Cefotaxime	CEF	4	91
Cefoxitin	CFX	4	91
Clavulanate	J01	4	91
Erlotinib	AQ4	4	91
Flutamide	HFT	4	91
Meropenem	MER	4	91
Niacinamide	NCA	4	91
Ketoconazole	KLN,KTN	3	105	56
Warfarin	RWF,SWF	3	105	56
Acetazolamide	AZM	3	105
Cefalotin	CEO	3	105
Chloroquine	CLQ	3	105
Decamethonium	DME	3	105
Diclofenac	DIF	3	105
Efavirenz	EFZ	3	105
Fluconazole	TPF	3	105
Oxacillin	105	3	105
Oxyphenbutazone	OPB	3	105
Paromomycin	PAR	3	105
Penicillin G	PNN	3	105
Podofilox	POD	3	105
Sirolimus	RAP	3	105
Acarbose	ACR,QPS	2	120	56
Leucovorin	FON	2	120	56
Trimetrexate	TMQ	2	120	56
Acetaminophen	TYL	2	120
Alendronate	AHD	2	120
Bleomycin	BLM	2	120
Cefuroxime	CES	2	120
Celecoxib	CEL	2	120
Cerivastatin	116	2	120
Delavirdine	SPP	2	120
Dexrazoxane	CDX	2	120
Didanosine	2DI	2	120
Fluorescein	FLU	2	120
Fluorodeoxyuridylate	UFP	2	120
Galantamine	GNT	2	120
Ganciclovir	GA2	2	120
Gemcitabine	GEO	2	120
Halothane	HLT	2	120
Homatropine	HTQ	2	120
Proflavine	PRL	2	120
Pyrazinoic Acid	VGL	2	120
Ribavirin	RTP	2	120
Rifabutin	RBT	2	120
Timolol	TIM	1	143	49
Acetohydroxamic Acid	HAE	1	143
Acetylcholine	ACH	1	143
Adefovir	5HG	1	143
Amiloride	AMR	1	143
Aminocaproic Acid	ACA	1	143
Amodiaquine	CQA	1	143
Argatroban	MIT	1	143
Aspirin	AIN	1	143
Atenolol	2TN	1	143
Atropine	OIN	1	143
Azelaic Acid	AZ1	1	143
Bimatoprost	15M	1	143
Calcipotriene	MC9	1	143
Captopril	MCO	1	143
Carbachol	CCE	1	143
Cephalothin	CLS	1	143
Chlorambucil	CBL	1	143
Clonidine	CLU	1	143
Clotrimazole	CL6	1	143
Cycloserine	4AX	1	143
Cyclothiazide	CYZ	1	143
Dalfopristin	DOL	1	143
Digoxin	DGX	1	143
Docetaxel	TXL	1	143
Donepezil	E20	1	143
Dopamine	LDP	1	143
Doxorubicin	DM2	1	143
Edrophonium	EDR	1	143
Enalaprilat	EAL	1	143
Estrone	E3G	1	143
Ethanol	168	1	143
Fluorouracil	URF	1	143
Fluvastatin	115	1	143
Foscarnet	PPF	1	143
Fosfomycin	FCN	1	143
Gentamicin	LLL	1	143
Guanidine	GAI	1	143
Histamine	HSM	1	143
Hydrochlorothiazide	HCZ	1	143
Hydrocortisone	HCY	1	143
Hydroflumethiazide	HFZ	1	143
Idoxuridine	ID2	1	143
Isoniazid	ISZ	1	143
Lisinopril	LPR	1	143
Loracarbef	LOR	1	143
Lovastatin Acid	LVA	1	143
Mexiletine	505	1	143
Nicotine	NCT	1	143
Oseltamivir Carboxylate	G39	1	143
Papaverine	EV1	1	143
Penciclovir	PE2	1	143
Penicillin V	PNV	1	143
Pentamidine	PNT	1	143
Pentostatin	DCF	1	143
Pentoxifylline	PNX	1	143
Phenylacetate	PAC	1	143
Piperazine	169	1	143
Rifapentine	RPT	1	143
Risedronate	RIS	1	143
Rivaroxaban	RIV	1	143
Rosuvastatin	FBI	1	143
Simvastatin Acid	SIM	1	143
Succinylcholine	SCK	1	143
Suramin	SVR	1	143
Tacrine	THA	1	143
Tamoxifen	CTX	1	143
Thiabendazole	TMG	1	143
Tirofiban	AGG	1	143
Tranylcypromine	TPA	1	143
Trichlormethiazide	TRU	1	143
Ursodiol	IU5	1	143
Vorinostat	SHH	1	143
Zanamivir	ZMR	1	143
Zoledronic Acid	ZOL	1	143
Fluoxetine	RFX,SFX	0	218
Rasagiline	RAS,RSA	0	218
Rimantadine	RIM	Not available		56
Acepromazine	PMZ	Not available
Acetylcysteine	SC2	Not available
Allopurinol	7HP	Not available
Aminosalicylic Acid	BHA	Not available
Azithromycin	ZIT	Not available
Bezafibrate	PEM	Not available
Brinzolamide	BZ1	Not available
Caffeine	CFF	Not available
Carbidopa	142	Not available
Chlorthalidone	KLT	Not available
Chlorzoxazone	CLW	Not available
Cidofovir	CFV	Not available
Cilastatin	CIL	Not available
Ciprofloxacin	CPF	Not available
Cisplatin	NCP	Not available
Cladribine	CL9	Not available
Clindamycin	CLY	Not available
Clofarabine	CFB	Not available
Clomipramine	CXX	Not available
Colchicine	LOC	Not available
Desipramine	DSM	Not available
Dichlorphenamide	I7A	Not available
Diphenhydramine	2PM	Not available
Dorzolamide	ETS	Not available
Eflornithine	DMO	Not available
Emtricitabine	ETV	Not available
Epinephrine	ALE	Not available
Ethoxzolamide	EZL	Not available
Febuxostat	TEI	Not available
Finasteride	FIT	Not available
Fomepizole	4PZ	Not available
Gabapentin	GBN	Not available
Gallamine Triethiodide	GMN	Not available
Hexachlorophene	H3P	Not available
Hydroxyamphetamine	AEG	Not available
Hydroxycarbamide	NHY	Not available
Ibandronate	BFQ	Not available
Imipramine	IXX	Not available
Indapamide	BL1	Not available
Isoflurane	ICF	Not available
Lamivudine	3TC	Not available
Levocarnitine	152	Not available
Levodopa	DAH	Not available
Mannitol	MTL	Not available
Melatonin	ML1	Not available
Mercaptopurine	PM6	Not available
Mesna	COM	Not available
Methamphetamine	B40	Not available
Methazolamide	MZM	Not available
Methimazole	MMZ	Not available
Methoxsalen	8MO	Not available
Metronidazole	2MN	Not available
Metyrapone	MYT	Not available
Miglustat	NBV	Not available
Milrinone	MIL	Not available
Minoxidil	MXD	Not available
Morphine	MOI	Not available
Nafcillin	NFN	Not available
Naproxen	NPS	Not available
Neomycin	CNY	Not available
Neomycin B	NMY	Not available
Niflumic Acid	NFL	Not available
Nitrofurazone	NFZ	Not available
Ofloxacin	XED	Not available
Pamidronate	210	Not available
Phytonadione	PQN	Not available
Praziquantel	PZQ	Not available
Propranolol	SNP	Not available
Pyrimethamine	CP6	Not available
Quinacrine	QUM	Not available
Roxithromycin	ROX	Not available
Saxagliptin	BJM	Not available
Sertraline	SRE	Not available
Sitagliptin	715	Not available
Spectinomycin	SCM	Not available
Streptomycin	SRY	Not available
Streptozocin	STZ	Not available
Sulfanilamide	SAN	Not available
Sulfasalazine	SAS	Not available
Tazobactam	TAZ	Not available
Telbivudine	LLT	Not available
Telithromycin	TEL	Not available
Thioguanine	DX4	Not available
Topiramate	TOR	Not available
Tranexamic Acid	AMH	Not available
Triamterene	DX2	Not available
Troleandomycin	TAO	Not available
Valdecoxib	COX	Not available
Valproic Acid	2PP	Not available
Vidarabine	RAB	Not available
Zidovudine Triphosphate	AZT	Not available
